# Supplementary material for: Pattern-Matched Powered Gait Orthosis Training in Patients with Neurological Gait Impairment: A Multicenter Prospective Pilot Study of Hip and Knee–Ankle–Foot Orthoses
Source: J Clin Med. 2026 May 7;15(10):3580. doi: 10.3390/jcm15103580 (PMC13207410; doi:10.3390/jcm15103580)
Supplement: Supplementary file 1 [file jcm-15-03580-s001.zip]

Archive with 2 entries (1 files):
- jcm-4305453-supplementary/
- jcm-4305453-supplementary/Supplementary_Material.pdf
